# Supplementary material for: Two new purplish species of Pezizales from the temperate forests of Mexico: Marcelleina evangelinae (Pezizaceae) and Smardaea perezsilvae (Pyropyxidaceae)
Source: MycoKeys. 2026 Jul 2;136:37–59. doi: 10.3897/mycokeys.136.195741 (PMC13352243; doi:10.3897/mycokeys.136.195741)
Supplement: XML Treatment for Marcelleina evangelinae [file mycokeys.136.195741-treatment1.xml]

<!DOCTYPE tp:taxon-treatment
  PUBLIC "-//TaxonX//DTD Taxonomic Treatment Publishing DTD v0 20100105//EN" "tax-treatment-NSO.dtd">
<tp:taxon-treatment xmlns:tp="http://www.plazi.org/taxpub"><tp:treatment-meta><kwd-group><label>Taxon classification</label><kwd>
                <named-content content-type="kingdom">Fungi</named-content>
              </kwd><kwd>
                <named-content content-type="order">Pezizales</named-content>
              </kwd><kwd>
                <named-content content-type="family">Pezizaceae</named-content>
              </kwd></kwd-group><mixed-citation publication-type="journal"><person-group><name><surname>Raymundo</surname><given-names>Tania</given-names></name><name><surname>Sánchez-Flores</surname><given-names>Marcos</given-names></name><name><surname>Martínez González</surname><given-names>César Ramiro</given-names></name><name><surname>Alvarez-Cortés</surname><given-names>Pedro Miguel</given-names></name><name><surname>García-Jiménez</surname><given-names>Jesús</given-names></name><name><surname>Esqueda</surname><given-names>Martín</given-names></name></person-group><article-title>Two new purplish species of <tp:taxon-name><tp:taxon-name-part taxon-name-part-type="order" reg="Pezizales">Pezizales</tp:taxon-name-part></tp:taxon-name> from the temperate forests of Mexico: <italic><tp:taxon-name><tp:taxon-name-part taxon-name-part-type="genus" reg="Marcelleina">Marcelleina</tp:taxon-name-part> <tp:taxon-name-part taxon-name-part-type="species" reg="evangelinae">evangelinae</tp:taxon-name-part></tp:taxon-name></italic> (<tp:taxon-name><tp:taxon-name-part taxon-name-part-type="family" reg="Pezizaceae">Pezizaceae</tp:taxon-name-part></tp:taxon-name>) and <italic><tp:taxon-name><tp:taxon-name-part taxon-name-part-type="genus" reg="Smardaea">Smardaea</tp:taxon-name-part> <tp:taxon-name-part taxon-name-part-type="species" reg="perezsilvae">perezsilvae</tp:taxon-name-part></tp:taxon-name></italic> (<tp:taxon-name><tp:taxon-name-part taxon-name-part-type="family" reg="Pyropyxidaceae">Pyropyxidaceae</tp:taxon-name-part></tp:taxon-name>)</article-title><source>MycoKeys</source><day>02</day><month>07</month><year>2026</year><volume>136</volume><fpage>37</fpage><lpage>59</lpage><pub-id pub-id-type="doi">10.3897/mycokeys.136.195741</pub-id></mixed-citation></tp:treatment-meta><tp:nomenclature><tp:taxon-name><object-id xmlns:xlink="http://www.w3.org/1999/xlink" content-type="arpha" xlink:type="simple">9D80EE8E-6E85-59BB-B33F-C4B7119FCD1F</object-id>
                    		<tp:taxon-name-part taxon-name-part-type="genus" reg="Marcelleina">Marcelleina</tp:taxon-name-part> <tp:taxon-name-part taxon-name-part-type="species" reg="evangelinae">evangelinae</tp:taxon-name-part>
                    	
                    		<object-id xmlns:xlink="http://www.w3.org/1999/xlink" content-type="mycobank" xlink:type="simple">859789</object-id>
                    	</tp:taxon-name><tp:taxon-authority>Raymundo, Sánchez-Flores, Alv.-Cortés &amp; Esqueda</tp:taxon-authority><tp:taxon-status xmlns:xlink="http://www.w3.org/1999/xlink" xlink:type="simple">sp. nov.</tp:taxon-status><xref ref-type="fig" rid="F3">Figs 3</xref><xref ref-type="fig" rid="F4">, 4</xref></tp:nomenclature><tp:treatment-sec sec-type="Etymology"><title>Etymology.</title><p>In honor of Dr. Evangelina Pérez-Silva, a pioneer in the study of <tp:taxon-name><tp:taxon-name-part taxon-name-part-type="class" reg="Ascomycetes">Ascomycetes</tp:taxon-name-part></tp:taxon-name> from Mexico.</p></tp:treatment-sec><tp:treatment-sec sec-type="Diagnosis"><title>Diagnosis.</title><p><italic><tp:taxon-name><tp:taxon-name-part taxon-name-part-type="genus" reg="Marcelleina">Marcelleina</tp:taxon-name-part> <tp:taxon-name-part taxon-name-part-type="species" reg="evangelinae">evangelinae</tp:taxon-name-part></tp:taxon-name></italic> resembles <italic><tp:taxon-name><tp:taxon-name-part taxon-name-part-type="genus" reg="Marcelleina">M.</tp:taxon-name-part> <tp:taxon-name-part taxon-name-part-type="species" reg="persoonii">persoonii</tp:taxon-name-part></tp:taxon-name></italic> but can be recognized by wider paraphyses 3–4 µm diam. (vs. &lt; 3 µm diam.), ascospores reticulate with a dense, complete, and united reticulum (vs. reticulate-crested with reticulum occasionally incomplete and separated), and shorter asci 120–200 × 12–13 µm (vs. 180–250 × 12–16.5 µm).</p><fig id="F3" position="float" orientation="portrait"><object-id xmlns:xlink="http://www.w3.org/1999/xlink" content-type="doi" xlink:type="simple">10.3897/mycokeys.136.195741.figure3</object-id><object-id xmlns:xlink="http://www.w3.org/1999/xlink" content-type="arpha" xlink:type="simple">E6371EA4-7615-5146-80C1-9D1ED375B705</object-id><label>Figure 3.</label><caption><p><italic><tp:taxon-name><tp:taxon-name-part taxon-name-part-type="genus" reg="Marcelleina">Marcelleina</tp:taxon-name-part> <tp:taxon-name-part taxon-name-part-type="species" reg="evangelinae">evangelinae</tp:taxon-name-part></tp:taxon-name></italic>. <bold>A</bold>. Apothecia; <bold>B</bold>. Section of the hymenium and subhymenium; <bold>C–E</bold>. Asci and paraphyses; <bold>F, G</bold>. Ascospore under SEM.</p></caption><graphic xmlns:xlink="http://www.w3.org/1999/xlink" xlink:href="mycokeys-136-037-g003.jpg" id="oo_1705887.jpg" position="float" orientation="portrait" xlink:type="simple"><uri content-type="original_file" xlink:type="simple">https://binary.pensoft.net/fig/1705887</uri></graphic></fig><fig id="F4" position="float" orientation="portrait"><object-id xmlns:xlink="http://www.w3.org/1999/xlink" content-type="doi" xlink:type="simple">10.3897/mycokeys.136.195741.figure4</object-id><object-id xmlns:xlink="http://www.w3.org/1999/xlink" content-type="arpha" xlink:type="simple">CD79BD2F-5807-5C98-9E86-2F1D88391648</object-id><label>Figure 4.</label><caption><p><italic><tp:taxon-name><tp:taxon-name-part taxon-name-part-type="genus" reg="Marcelleina">Marcelleina</tp:taxon-name-part> <tp:taxon-name-part taxon-name-part-type="species" reg="evangelinae">evangelinae</tp:taxon-name-part></tp:taxon-name></italic>. <bold>A, B</bold>. Immature asci with phenolic derivatives in ferric chloride; <bold>C</bold>. Ectal excipulum with phenolic derivatives; <bold>D</bold>. Hyphae of the medullary excipulum with phenolic derivatives; <bold>E</bold>. Immature ascospores with alkaloids in Dragendorff’s reagent; <bold>F</bold>. Paraphysis with furan derivatives in Erlich’s reagent; <bold>G</bold>. Paraphyses with terpenoids in sulfuric vanillin; <bold>H</bold>. Medullary excipulum with alkaloids; <bold>I</bold>. Immature ascospores with peptides in bromophenol blue.</p></caption><graphic xmlns:xlink="http://www.w3.org/1999/xlink" xlink:href="mycokeys-136-037-g004.jpg" id="oo_1705888.jpg" position="float" orientation="portrait" xlink:type="simple"><uri content-type="original_file" xlink:type="simple">https://binary.pensoft.net/fig/1705888</uri></graphic></fig></tp:treatment-sec><tp:treatment-sec sec-type="Holotype"><title>Holotype.</title><p>Mexico • Sierra Madre Occidental, Sonora State, Yécora municipality, Los Pilares, km 301 carretera Hermosillo-Chihuahua, <named-content xmlns:xlink="http://www.w3.org/1999/xlink" content-type="dwc:verbatimCoordinates" xlink:type="simple">28°23'48.9"N, 108°47'43.6"W</named-content>, alt. 1,297 m asl, 18.IX.2021, A. Gutiérrez (holotype, <abbrev xmlns:xlink="http://www.w3.org/1999/xlink" content-type="institution" xlink:title="Escuela Nacional de Ciencias Biológicas, Instituto Politécnico Nacional" xlink:type="simple">ENCB</abbrev>!).</p></tp:treatment-sec><tp:treatment-sec sec-type="Description"><title>Description.</title><p><bold><italic>Apothecia</italic></bold> 5–9 mm diam., sessile on a broad base, cupulate when young, then flattened to discoid, flesh soft to soft-waxy and dark purple (3F3) to black, violaceous (3A8) KOH-extractable pigments; margin crenulate, concolorous; hymenium 600–800 µm thick, smooth, purple (3D7) to black in dry specimens; external surface dark purple (3F2) to black, slightly rugose. <bold><italic>Ectal excipulum</italic></bold> 120–150 μm thick at the margin and up to 200 µm thick at the base, of textura globulosa to angularis from base to margin, with globose cells 10–14 μm diam., mixed with subglobose to elongated cells 14–18 × 10–12 μm, up to 2 μm thick-walled, magenta (6D6), cherry (11D8) to deep magenta (13–14D8). <bold><italic>Medullary excipulum</italic></bold> 200–400 μm thick, of textura intricata, hyphae 4–8 μm diam., magenta to light purplish in KOH, septate, branched, thin-walled, intermixed with globose to subglobose cells, 10–16(–24) μm broad, up to 2 μm thick-walled, magenta to light purplish in KOH. <bold><italic>Subhymenium</italic></bold> 10–20 μm thick, of textura globulosa, with globose to subglobose cells, 4–5 μm diam., thin-walled, hyaline to magenta in KOH, mixed with a few short, branching, septate hyphae, thin-walled, 2–4 μm diam. <bold><italic>Paraphyses</italic></bold> 220–240 μm long, filiform, up to 20 μm beyond the asci, 3–4 μm diam., unbranched, septate, hyaline, pale yellow to light purple in KOH, with swollen apex, slightly curved, 4–6 μm in diam. at the top. <bold><italic>Asci</italic></bold> 120–200 × 12–13 μm, octospored, cylindrical, hyaline, inamyloid. <bold><italic>Ascospores</italic></bold> uniseriate, 9–11 μm (x̄ = 9.6 μm, <italic>n</italic> = 150, Q = 1.0), globose, hyaline in KOH, surface covered by a dense non-cyanophilous reticulum, ribs 0.5–0.8 μm high and × 0.4–0.6 μm wide.</p></tp:treatment-sec><tp:treatment-sec sec-type="Histochemistry"><title>Histochemistry.</title><p>This species contains phenolic derivatives in the extracellular matrix of the ectal excipulum, elongated tortuous hyphae of the medullary excipulum, paraphyses, and immature ascospores (Fig. <xref ref-type="fig" rid="F2">2</xref>). The paraphyses also contain furan derivatives, terpenoids, and peptides, which are also present in the asci and ascospores. Alkaloids were present in the extracellular matrix of the medullary excipulum and in the immature ascospores.</p></tp:treatment-sec><tp:treatment-sec sec-type="Other specimens examined"><title>Other specimens examined.</title><p>Mexico • Sierra Madre Occidental, Sonora State, Yécora municipality, Los Pilares, km 301 carretera Hermosillo-Chihuahua, <named-content xmlns:xlink="http://www.w3.org/1999/xlink" content-type="dwc:verbatimCoordinates" xlink:type="simple">28°23'48.9"N, 108°47'43.6"W</named-content>, alt. 1,297 m asl, 18.IX.2021, F. Campas (UES10635). Estado de México, Malinalco municipality, San Simón El Alto, carretera federal San Simón El Alto – San Nicolás, 29.X.2023, P.M. Alvarez-Cortés 213 (<abbrev xmlns:xlink="http://www.w3.org/1999/xlink" content-type="institution" xlink:title="Escuela Nacional de Ciencias Biológicas, Instituto Politécnico Nacional" xlink:type="simple">ENCB</abbrev>).</p></tp:treatment-sec><tp:treatment-sec sec-type="Notes"><title>Notes.</title><p><italic><tp:taxon-name><tp:taxon-name-part taxon-name-part-type="genus" reg="Marcelleina">Marcelleina</tp:taxon-name-part> <tp:taxon-name-part taxon-name-part-type="species" reg="evangelinae">evangelinae</tp:taxon-name-part></tp:taxon-name></italic> grows gregariously on decayed wood under <italic><tp:taxon-name><tp:taxon-name-part taxon-name-part-type="genus" reg="Cupressus">Cupressus</tp:taxon-name-part> <tp:taxon-name-part taxon-name-part-type="species" reg="lusitanica">lusitanica</tp:taxon-name-part></tp:taxon-name></italic> Mill. in temperate forests. It has only been documented in Mexico, in the states of Sonora and Estado de México. <italic><tp:taxon-name><tp:taxon-name-part taxon-name-part-type="genus" reg="Marcelleina">M.</tp:taxon-name-part> <tp:taxon-name-part taxon-name-part-type="species" reg="evangelinae">evangelinae</tp:taxon-name-part></tp:taxon-name></italic> is close to <italic><tp:taxon-name><tp:taxon-name-part taxon-name-part-type="genus" reg="Marcelleina">M.</tp:taxon-name-part> <tp:taxon-name-part taxon-name-part-type="species" reg="persoonii">persoonii</tp:taxon-name-part></tp:taxon-name></italic>, with ascospores of 9–11 μm diam. (<xref ref-type="bibr" rid="B56">Sammut et al. 2023</xref>). The former has ascospores ornamented with a dense, complete, and united reticulum and asci of 120–200 × 12–13 µm, while the latter has ascospores with a complete reticulum, rarely incomplete and separated, with larger and tortuous meshes, and asci of 180–250 × 12–16.5 µm (<xref ref-type="bibr" rid="B47">Moravec 1987</xref>; <xref ref-type="bibr" rid="B44">Martínez-Gil and Caballero 2016</xref>; <xref ref-type="bibr" rid="B51">Olariaga et al. 2020</xref>). <italic><tp:taxon-name><tp:taxon-name-part taxon-name-part-type="genus" reg="Marcelleina">M.</tp:taxon-name-part> <tp:taxon-name-part taxon-name-part-type="species" reg="persoonii">persoonii</tp:taxon-name-part></tp:taxon-name></italic> was described from Europe, while <italic><tp:taxon-name><tp:taxon-name-part taxon-name-part-type="genus" reg="Marcelleina">M.</tp:taxon-name-part> <tp:taxon-name-part taxon-name-part-type="species" reg="evangelinae">evangelinae</tp:taxon-name-part></tp:taxon-name></italic> was described from North America (Mexico).</p></tp:treatment-sec><tp:treatment-sec><!--Section generated to contain objects referenced in tp:taxon-treatment.--><fig id="F2" position="float" orientation="portrait"><object-id xmlns:xlink="http://www.w3.org/1999/xlink" content-type="doi" xlink:type="simple">10.3897/mycokeys.136.195741.figure2</object-id><object-id xmlns:xlink="http://www.w3.org/1999/xlink" content-type="arpha" xlink:type="simple">DE05F54D-D2F6-5991-AFE2-776A85155C65</object-id><label>Figure 2.</label><caption><p>Phylogenetic reconstruction based on the concatenated <abbrev xmlns:xlink="http://www.w3.org/1999/xlink" xlink:title="nuclear large subunit ribosomal DNA" xlink:type="simple">nLSU</abbrev> + <abbrev xmlns:xlink="http://www.w3.org/1999/xlink" xlink:title="small mitochondrial subunit region" xlink:type="simple">mtSSU</abbrev> + <italic><abbrev xmlns:xlink="http://www.w3.org/1999/xlink" xlink:title="translation elongation factor 1-α" xlink:type="simple">tef1</abbrev></italic> sequence alignment of <italic><tp:taxon-name><tp:taxon-name-part taxon-name-part-type="genus" reg="Smardaea">Smardaea</tp:taxon-name-part> <tp:taxon-name-part taxon-name-part-type="species" reg="perezsilvae">perezsilvae</tp:taxon-name-part></tp:taxon-name></italic>. Maximum parsimony and Bayesian analyses recovered identical topologies concerning the relationships among the main clades of <tp:taxon-name><tp:taxon-name-part taxon-name-part-type="family" reg="Pyropyxidaceae">Pyropyxidaceae</tp:taxon-name-part></tp:taxon-name> members. For each node, the following values are provided: maximum parsimony (<abbrev xmlns:xlink="http://www.w3.org/1999/xlink" xlink:title="maximum parsimony" xlink:type="simple">MP</abbrev> ≥ 90%, left), maximum likelihood bootstrap (<abbrev xmlns:xlink="http://www.w3.org/1999/xlink" xlink:title="maximum likelihood" xlink:type="simple">ML</abbrev> ≥ 90%, middle), and Bayesian inference posterior probability (BIPP ≥ 0.90, right). <italic><tp:taxon-name><tp:taxon-name-part taxon-name-part-type="genus" reg="Planamyces">Planamyces</tp:taxon-name-part> <tp:taxon-name-part taxon-name-part-type="species" reg="parisiensis">parisiensis</tp:taxon-name-part></tp:taxon-name></italic> was used as the outgroup. The scale bar represents the expected number of nucleotide substitutions per site. The phylogenetic position of the new species is shown in bold.</p></caption><graphic xmlns:xlink="http://www.w3.org/1999/xlink" xlink:href="mycokeys-136-037-g002.jpg" id="oo_1705886.jpg" position="float" orientation="portrait" xlink:type="simple"><uri content-type="original_file" xlink:type="simple">https://binary.pensoft.net/fig/1705886</uri></graphic></fig></tp:treatment-sec><ref-list><ref id="B56"><mixed-citation xmlns:xlink="http://www.w3.org/1999/xlink" xlink:type="simple">Sammut C, Alvarado P, Van Vooren N (2023) Emendation of <italic><tp:taxon-name><tp:taxon-name-part taxon-name-part-type="genus">Marcelleina</tp:taxon-name-part></tp:taxon-name></italic> Brumm., Korf &amp; Rifai (<tp:taxon-name><tp:taxon-name-part taxon-name-part-type="phylum">Ascomycota</tp:taxon-name-part></tp:taxon-name>, <tp:taxon-name><tp:taxon-name-part taxon-name-part-type="order">Pezizales</tp:taxon-name-part></tp:taxon-name>) and proposal of <italic><tp:taxon-name><tp:taxon-name-part taxon-name-part-type="genus">Iodomarcelleina</tp:taxon-name-part> <tp:taxon-name-part taxon-name-part-type="species">obscura</tp:taxon-name-part></tp:taxon-name></italic> gen. nov., sp. nov. and <italic><tp:taxon-name><tp:taxon-name-part taxon-name-part-type="genus">Scotopezia</tp:taxon-name-part> <tp:taxon-name-part taxon-name-part-type="species">pseudoanthracina</tp:taxon-name-part></tp:taxon-name></italic> gen. nov., comb. nov. for the lineages outside it. Cryptogamie Mycologie 44(12): 159–170. <ext-link xlink:href="10.5252/cryptogamiemycologie2023v44a12" ext-link-type="doi" xlink:type="simple">https://doi.org/10.5252/cryptogamiemycologie2023v44a12</ext-link></mixed-citation></ref><ref id="B47"><mixed-citation xmlns:xlink="http://www.w3.org/1999/xlink" xlink:type="simple">Moravec J (1987) A taxonomic revision of the genus <italic><tp:taxon-name><tp:taxon-name-part taxon-name-part-type="genus">Marcelleina</tp:taxon-name-part></tp:taxon-name></italic>. Mycotaxon 30: 473–499.</mixed-citation></ref><ref id="B44"><mixed-citation xmlns:xlink="http://www.w3.org/1999/xlink" xlink:type="simple">Martínez-Gil R, Caballero A (2016) Ascomicetos raros o interesantes de La Rioja, España (II). Boletín Micológico de la Federación Madrileña de Micología 11: 79–100.</mixed-citation></ref><ref id="B51"><mixed-citation xmlns:xlink="http://www.w3.org/1999/xlink" xlink:type="simple">Olariaga I, Ballester L, Fernandes U, López-Amiano JI, Magaña V, Martínez-Gil R, Martín J, Pancobro F, Parra LA, Pérez-Daniëls P, Pérez-del-Amo C, Rodríguez-Andrade E, Rodríguez-Arribas C, Sánchez-Dueñas G, Teres JL, Torres D, Traba JM (2020) II Encuentro de la Sociedad Ibérica de Micología (Cerler, 26–30 de septiembre de 2018): hallazgo de 103 especies nuevas para Aragón, 15 para la Península Ibérica y 11 especies nuevas para la ciencia. Fungi Iberici 1: 7–80. <ext-link xlink:href="10.51436/funiber/01.001" ext-link-type="doi" xlink:type="simple">https://doi.org/10.51436/funiber/01.001</ext-link></mixed-citation></ref></ref-list></tp:taxon-treatment>
