# Supplementary material for: Two new purplish species of Pezizales from the temperate forests of Mexico: Marcelleina evangelinae (Pezizaceae) and Smardaea perezsilvae (Pyropyxidaceae)
Source: MycoKeys. 2026 Jul 2;136:37–59. doi: 10.3897/mycokeys.136.195741 (PMC13352243; doi:10.3897/mycokeys.136.195741)
Supplement: XML Treatment for Smardaea perezsilvae [file mycokeys.136.195741-treatment2.xml]

<!DOCTYPE tp:taxon-treatment
  PUBLIC "-//TaxonX//DTD Taxonomic Treatment Publishing DTD v0 20100105//EN" "tax-treatment-NSO.dtd">
<tp:taxon-treatment xmlns:tp="http://www.plazi.org/taxpub"><tp:treatment-meta><kwd-group><label>Taxon classification</label><kwd>
                <named-content content-type="kingdom">Fungi</named-content>
              </kwd><kwd>
                <named-content content-type="order">Pezizales</named-content>
              </kwd><kwd>
                <named-content content-type="family">Pyropyxidaceae</named-content>
              </kwd></kwd-group><mixed-citation publication-type="journal"><person-group><name><surname>Raymundo</surname><given-names>Tania</given-names></name><name><surname>Sánchez-Flores</surname><given-names>Marcos</given-names></name><name><surname>Martínez González</surname><given-names>César Ramiro</given-names></name><name><surname>Alvarez-Cortés</surname><given-names>Pedro Miguel</given-names></name><name><surname>García-Jiménez</surname><given-names>Jesús</given-names></name><name><surname>Esqueda</surname><given-names>Martín</given-names></name></person-group><article-title>Two new purplish species of <tp:taxon-name><tp:taxon-name-part taxon-name-part-type="order" reg="Pezizales">Pezizales</tp:taxon-name-part></tp:taxon-name> from the temperate forests of Mexico: <italic><tp:taxon-name><tp:taxon-name-part taxon-name-part-type="genus" reg="Marcelleina">Marcelleina</tp:taxon-name-part> <tp:taxon-name-part taxon-name-part-type="species" reg="evangelinae">evangelinae</tp:taxon-name-part></tp:taxon-name></italic> (<tp:taxon-name><tp:taxon-name-part taxon-name-part-type="family" reg="Pezizaceae">Pezizaceae</tp:taxon-name-part></tp:taxon-name>) and <italic><tp:taxon-name><tp:taxon-name-part taxon-name-part-type="genus" reg="Smardaea">Smardaea</tp:taxon-name-part> <tp:taxon-name-part taxon-name-part-type="species" reg="perezsilvae">perezsilvae</tp:taxon-name-part></tp:taxon-name></italic> (<tp:taxon-name><tp:taxon-name-part taxon-name-part-type="family" reg="Pyropyxidaceae">Pyropyxidaceae</tp:taxon-name-part></tp:taxon-name>)</article-title><source>MycoKeys</source><day>02</day><month>07</month><year>2026</year><volume>136</volume><fpage>37</fpage><lpage>59</lpage><pub-id pub-id-type="doi">10.3897/mycokeys.136.195741</pub-id></mixed-citation></tp:treatment-meta><tp:nomenclature><tp:taxon-name><object-id xmlns:xlink="http://www.w3.org/1999/xlink" content-type="arpha" xlink:type="simple">3AC19A1C-DB9D-54F3-ACF4-0C5816A8DD3F</object-id>
                    		<tp:taxon-name-part taxon-name-part-type="genus" reg="Smardaea">Smardaea</tp:taxon-name-part> <tp:taxon-name-part taxon-name-part-type="species" reg="perezsilvae">perezsilvae</tp:taxon-name-part>
                    	
                    		<object-id xmlns:xlink="http://www.w3.org/1999/xlink" content-type="mycobank" xlink:type="simple">859790</object-id>
                    	</tp:taxon-name><tp:taxon-authority>Sánchez-Flores, J. García, Esqueda &amp; Raymundo</tp:taxon-authority><tp:taxon-status xmlns:xlink="http://www.w3.org/1999/xlink" xlink:type="simple">sp. nov.</tp:taxon-status><xref ref-type="fig" rid="F5">Figs 5</xref><xref ref-type="fig" rid="F6">, 6</xref></tp:nomenclature><tp:treatment-sec sec-type="Etymology"><title>Etymology.</title><p>In honor of Dr. Evangelina Pérez-Silva, a pioneer in the study of <tp:taxon-name><tp:taxon-name-part taxon-name-part-type="class" reg="Ascomycetes">Ascomycetes</tp:taxon-name-part></tp:taxon-name> from Mexico.</p></tp:treatment-sec><tp:treatment-sec sec-type="Diagnosis"><title>Diagnosis.</title><p><italic><tp:taxon-name><tp:taxon-name-part taxon-name-part-type="genus" reg="Smardaea">Smardaea</tp:taxon-name-part> <tp:taxon-name-part taxon-name-part-type="species" reg="perezsilvae">perezsilvae</tp:taxon-name-part></tp:taxon-name></italic> resembles <italic><tp:taxon-name><tp:taxon-name-part taxon-name-part-type="genus" reg="Smardaea">S.</tp:taxon-name-part> <tp:taxon-name-part taxon-name-part-type="species" reg="amethystina">amethystina</tp:taxon-name-part></tp:taxon-name></italic> but can be recognized by apothecia 5–11 mm diam., deep violet to dark violet (vs. 4–20 mm diam., dark purple to black in <italic><tp:taxon-name><tp:taxon-name-part taxon-name-part-type="genus" reg="Smardaea">S.</tp:taxon-name-part> <tp:taxon-name-part taxon-name-part-type="species" reg="amethystina">amethystina</tp:taxon-name-part></tp:taxon-name></italic>), paraphyses 3–4 µm diam. with a few septa (vs. 4–5 µm diam., septate), ascospores 20–26 × 10–12 µm with ridges and a few pustules (vs. 19.5–22 × 11–12.5 µm with thick and rounded pustules).</p><fig id="F5" position="float" orientation="portrait"><object-id xmlns:xlink="http://www.w3.org/1999/xlink" content-type="doi" xlink:type="simple">10.3897/mycokeys.136.195741.figure5</object-id><object-id xmlns:xlink="http://www.w3.org/1999/xlink" content-type="arpha" xlink:type="simple">080E0E9A-5301-5738-B379-1E2B05B993C7</object-id><label>Figure 5.</label><caption><p><italic><tp:taxon-name><tp:taxon-name-part taxon-name-part-type="genus" reg="Smardaea">Smardaea</tp:taxon-name-part> <tp:taxon-name-part taxon-name-part-type="species" reg="perezsilvae">perezsilvae</tp:taxon-name-part></tp:taxon-name></italic>. <bold>A</bold>. Apothecia; <bold>B</bold>. Close-up view of a sectioned apothecium in the field; <bold>C</bold>. Section of an apothecium; <bold>D</bold>. Ectal excipulum; <bold>E</bold>. Asci and paraphyses; <bold>F</bold>. Ascus and ascospores; <bold>G</bold>. Ascospore under SEM.</p></caption><graphic xmlns:xlink="http://www.w3.org/1999/xlink" xlink:href="mycokeys-136-037-g005.jpg" id="oo_1705889.jpg" position="float" orientation="portrait" xlink:type="simple"><uri content-type="original_file" xlink:type="simple">https://binary.pensoft.net/fig/1705889</uri></graphic></fig><fig id="F6" position="float" orientation="portrait"><object-id xmlns:xlink="http://www.w3.org/1999/xlink" content-type="doi" xlink:type="simple">10.3897/mycokeys.136.195741.figure6</object-id><object-id xmlns:xlink="http://www.w3.org/1999/xlink" content-type="arpha" xlink:type="simple">9B0400EF-DE0D-56AD-940E-D1477FC7BED9</object-id><label>Figure 6.</label><caption><p><italic><tp:taxon-name><tp:taxon-name-part taxon-name-part-type="genus" reg="Smardaea">Smardaea</tp:taxon-name-part> <tp:taxon-name-part taxon-name-part-type="species" reg="perezsilvae">perezsilvae</tp:taxon-name-part></tp:taxon-name></italic>. <bold>A</bold>. Section of an apothecium in water; <bold>B</bold>. Medullary excipulum with phenolic derivatives in ferric chloride; <bold>C</bold>. Hymenium with furan derivatives in Erlich’s reagent; <bold>D</bold>. Section of an apothecium with terpenoids in sulfuric vanillin; <bold>E</bold>. Detail of medullary excipulum guttules with terpenoids in sulfuric vanillin; <bold>F, G</bold>. Ascospore ornamentation with peptides in bromophenol blue.</p></caption><graphic xmlns:xlink="http://www.w3.org/1999/xlink" xlink:href="mycokeys-136-037-g006.jpg" id="oo_1705890.jpg" position="float" orientation="portrait" xlink:type="simple"><uri content-type="original_file" xlink:type="simple">https://binary.pensoft.net/fig/1705890</uri></graphic></fig></tp:treatment-sec><tp:treatment-sec sec-type="Holotype"><title>Holotype.</title><p>Mexico • Transversal Neovolcanic Axis, Sierra Nevada, Estado de México, Texcoco municipality, Monte Tlaloc, <named-content xmlns:xlink="http://www.w3.org/1999/xlink" content-type="dwc:verbatimCoordinates" xlink:type="simple">19°26'11.48"N, 98°45'50.73"W</named-content>, alt. 3106 m asl, 18.IX.2022, M. Sánchez 2980 (holotype, <abbrev xmlns:xlink="http://www.w3.org/1999/xlink" content-type="institution" xlink:title="Instituto Tecnológico de Ciudad Victoria" xlink:type="simple">ITCV</abbrev>!).</p></tp:treatment-sec><tp:treatment-sec sec-type="Description"><title>Description.</title><p><bold><italic>Apothecia</italic></bold> 5–11 mm diam., sessile, cupulate when young to slightly discoid when mature, hymenium smooth, deep violet (18E8) to dark violet (18F8), KOH-extractable pigments; margin entire and straight when young, irregular to crenate when mature; external surface dark violet (18F8, 18F7). <bold><italic>Ectal excipulum</italic></bold> 44–75 µm thick, of textura angularis to globulosa, greyish violet (18E6, 18D7) to deep violet (17D8, 17E7), cells 11–25 × 7–15 µm, up to 2 µm thick-walled. <bold><italic>Medullary excipulum</italic></bold> 60–114 µm thick, of textura intricata, hyphae 3–7 µm diam., deep violet (17D8, 17E7). <bold><italic>Subhymenium</italic></bold> 30–38 µm thick, deep violet (17D8, 17E7). <bold><italic>Hymenium</italic></bold> 285–315 µm thick. <bold><italic>Paraphyses</italic></bold> 220–240 × 3–4 µm, filiform, hyaline, unbranched, with a few septa, apex slightly swollen, containing pigments deep violet (17D8, 17E7). <bold><italic>Asci</italic></bold> 285–315 × 10–15 µm, octospored, cylindrical, hyaline, inamyloid. <bold><italic>Ascospores</italic></bold> uniseriate, 20–26 × 10–12 µm (x̄ = 23 × 10.9 µm, <italic>n</italic> = 150, <italic>Q</italic> = 2.1), ellipsoid to fusoid, hyaline, crested with a few pustules non-cyanophilous, 0.5–1.4 µm high, containing two large oil drops, often merged in rehydrated material.</p></tp:treatment-sec><tp:treatment-sec sec-type="Histochemistry"><title>Histochemistry.</title><p>This species contains a few phenolic derivatives in the paraphyses and the extracellular matrix of the ectal excipulum; the asci and paraphyses contain terpenoids. The medullary excipulum showed alkaloids, and the ectal excipulum showed terpenoids. The perisporium and guttules of ascospores showed peptides and terpenoids, respectively. Likewise, peptides were observed as small dots inside the asci.</p></tp:treatment-sec><tp:treatment-sec sec-type="Other specimens examined"><title>Other specimens examined.</title><p>Mexico • Transversal Neovolcanic Axis, Sierra Nevada, Estado de México, Texcoco municipality, Monte Tlaloc, <named-content xmlns:xlink="http://www.w3.org/1999/xlink" content-type="dwc:verbatimCoordinates" xlink:type="simple">19°26'11.48"N, 98°45'50.73"W</named-content>, alt. 3106 m asl, 18.IX.2022, M. Sánchez 2956 (<abbrev xmlns:xlink="http://www.w3.org/1999/xlink" content-type="institution" xlink:title="Instituto Tecnológico de Ciudad Victoria" xlink:type="simple">ITCV</abbrev>), 2965 (<abbrev xmlns:xlink="http://www.w3.org/1999/xlink" content-type="institution" xlink:title="Instituto Tecnológico de Ciudad Victoria" xlink:type="simple">ITCV</abbrev>), 2967 (<abbrev xmlns:xlink="http://www.w3.org/1999/xlink" content-type="institution" xlink:title="Instituto Tecnológico de Ciudad Victoria" xlink:type="simple">ITCV</abbrev>), 2973 (<abbrev xmlns:xlink="http://www.w3.org/1999/xlink" content-type="institution" xlink:title="Instituto Tecnológico de Ciudad Victoria" xlink:type="simple">ITCV</abbrev>).</p></tp:treatment-sec><tp:treatment-sec sec-type="Notes"><title>Notes.</title><p><italic><tp:taxon-name><tp:taxon-name-part taxon-name-part-type="genus" reg="Smardaea">Smardaea</tp:taxon-name-part> <tp:taxon-name-part taxon-name-part-type="species" reg="perezsilvae">perezsilvae</tp:taxon-name-part></tp:taxon-name></italic> grows gregariously on soil under <italic><tp:taxon-name><tp:taxon-name-part taxon-name-part-type="genus" reg="Abies">Abies</tp:taxon-name-part> <tp:taxon-name-part taxon-name-part-type="species" reg="religiosa">religiosa</tp:taxon-name-part></tp:taxon-name></italic> in temperate forests and has only been reported from Mexico (Estado de México). <italic><tp:taxon-name><tp:taxon-name-part taxon-name-part-type="genus" reg="Smardaea">S.</tp:taxon-name-part> <tp:taxon-name-part taxon-name-part-type="species" reg="perezsilvae">perezsilvae</tp:taxon-name-part></tp:taxon-name></italic> is mainly distinguished from <italic><tp:taxon-name><tp:taxon-name-part taxon-name-part-type="genus" reg="Smardaea">S.</tp:taxon-name-part> <tp:taxon-name-part taxon-name-part-type="species" reg="amethystina">amethystina</tp:taxon-name-part></tp:taxon-name></italic> by its spore size and ornamentation. The former has slightly larger ascospores, 20–26 × 10–12 µm vs. 19.5–22 × 11–12.5 µm, with ridges and a few pustules, while the latter has ascospores with thick and rounded pustules (<xref ref-type="bibr" rid="B29">Iglesias 2011</xref>).</p></tp:treatment-sec><ref-list><ref id="B29"><mixed-citation xmlns:xlink="http://www.w3.org/1999/xlink" xlink:type="simple">Iglesias P (2011) <italic><tp:taxon-name><tp:taxon-name-part taxon-name-part-type="genus">Smardaea</tp:taxon-name-part> <tp:taxon-name-part taxon-name-part-type="species">amethystina</tp:taxon-name-part></tp:taxon-name></italic>. Primera cita en España. Mycologia Montenegrina 13: 33–41.</mixed-citation></ref></ref-list></tp:taxon-treatment>
